# Supplementary material for: Hyphopodium-Specific Signaling Is Required for Plant Infection by Verticillium dahliae
Source: J Fungi (Basel). 2023 Apr 18;9(4):484. doi: 10.3390/jof9040484 (PMC10143791; doi:10.3390/jof9040484)
Supplement: Supplementary file 1 [file jof-09-00484-s001.zip]

Archive with 1 entries (1 files):
- jof-2319099-supplementary.pdf
